# Supplementary material for: Short-Term Active Safety Surveillance of the Spikevax and Nuvaxovid Priming Doses in Australia
Source: Vaccines (Basel). 2024 Aug 27;12(9):971. doi: 10.3390/vaccines12090971 (PMC11435866; doi:10.3390/vaccines12090971)
Supplement: Supplementary file 1 [file vaccines-12-00971-s001.zip]

Archive with 1 entries (1 files):
- vaccines-3139046-supplementary.pdf
